# Supplementary material for: Extracellular Vesicles as a Translational Approach for the Treatment of COVID-19 Disease: An Updated Overview
Source: Viruses. 2023 Sep 22;15(10):1976. doi: 10.3390/v15101976 (PMC10611252; doi:10.3390/v15101976)
Supplement: Supplementary file 1 [file viruses-15-01976-s001.zip]

Archive with 1 entries (1 files):
- viruses-2580671-supplementary.pdf
